# Supplementary material for: Release of Bioactive Peptides from Whey Protein During In Vitro Digestion and Their Effect on CCK Secretion in Enteroendocrine Cells: An In Silico and In Vitro Approach
Source: Molecules. 2026 Jan 10;31(2):238. doi: 10.3390/molecules31020238 (PMC12844283; doi:10.3390/molecules31020238)
Supplement: Supplementary file 1 [file molecules-31-00238-s001.zip]

Archive with 3 entries (3 files):
- Supplementary_data-molecules.pdf
- Table S5.pdf
- Table S6.In silico bioactivity profiling (MultiPep) of α-La- and βLg-derived peptides in the 3 kDa intestinal fraction.xlsx
