# Supplementary material for: Release of Bioactive Peptides from Whey Protein During In Vitro Digestion and Their Effect on CCK Secretion in Enteroendocrine Cells: An In Silico and In Vitro Approach
Source: Molecules. 2026 Jan 10;31(2):238. doi: 10.3390/molecules31020238 (PMC12844283; doi:10.3390/molecules31020238)
Supplement: Supplementary file 1 [file molecules-31-00238-s001.zip › Table S6.In silico bioactivity profiling (MultiPep) of α-La- and βLg-derived peptides in the 3 kDa intestinal fraction.xlsx]

## Sheet: MultiPep-based in silico bioact
													Exported data
	Peptide	Protein	Hemolytic	Toxic	Antimicrobial	Antivirus	Antiparasite	Anticancer	Antibacterial	Antifungal	Cellcellsignaling	Neuropeptide	Peptidehormone	Antifreeze	Cytokines_growthfactors	Antioxidative	Drugdelivery	Opioid	ACE inhibitor	Antihypertensive	Antidiabetes	Dipeptidyl peptidase inhibitor
1	TKCEV	α-La	0	0	0.001	0.001	0	0	0.001	0.004	0	0	0	0	0	0.002	0.14	0	0.118	0.743	0.555	0.113
2	CEVFRELK	α-La	0	0.005	0.056	0.033	0	0.002	0.03	0.024	0	0	0	0	0	0.007	0.041	0	0.025	0.22	0.147	0
3	EVFRELK	α-La	0	0.006	0.223	0.098	0.002	0.007	0.223	0.111	0	0	0	0	0	0	0.001	0	0.249	0.937	0.018	0
4	VSLPE	α-La	0	0	0.001	0.001	0	0	0	0.005	0	0	0	0	0	0.06	0.023	0	0.478	0.983	0.018	0.029
5	PEWVCTTFHTSG	α-La	0	0.001	0.558	0.689	0	0.005	0.132	0.036	0	0	0	0	0.001	0	0.001	0	0	0.008	0.288	0.004
6	VCTAFHTS	α-La	0	0	0.453	0.423	0	0.006	0.074	0.028	0	0	0	0	0.003	0.021	0.009	0	0	0.019	0.018	0
7	TFHTSGYDTQA	α-La	0	0	0.05	0.083	0	0.001	0.005	0.005	0	0.005	0.002	0	0.001	0.027	0.015	0	0.011	0.142	0.252	0.7
8	TSGYD	α-La	0	0.002	0	0	0	0	0	0.002	0	0.101	0.016	0	0	0.182	0.003	0	0.055	0.249	0.044	0.686
9	YDTQA	α-La	0	0	0.001	0	0	0	0	0.002	0	0.001	0.001	0	0.001	0.012	0.004	0	0.583	0.86	0.203	0.967
10	DTQAI	α-La	0	0	0	0	0	0	0	0.006	0	0.001	0.001	0	0.003	0.014	0.006	0	0.668	0.955	0.024	0.849
11	TQAIVQNN	α-La	0	0	0.047	0.02	0	0.001	0.012	0.008	0	0	0	0	0	0	0	0	0.291	0.86	0.035	0.198
12	NNDSTE	α-La	0	0	0	0	0	0	0	0.001	0.001	0.088	0.009	0	0	0.008	0.002	0	0.01	0.333	0.642	0.32
13	NNDSTEY	α-La	0	0	0.002	0.002	0	0	0	0.004	0	0.028	0.007	0	0	0	0	0	0.016	0.283	0.609	0.139
14	NDSTE	α-La	0	0	0.001	0.008	0	0	0	0.003	0	0.072	0.005	0	0	0.131	0.006	0	0.068	0.443	0.226	0.164
15	NDSTEYG	α-La	0	0	0.001	0.001	0	0	0.001	0.007	0	0.091	0.009	0	0	0	0	0	0.015	0.26	0.24	0.099
16	STEYGLFQ	α-La	0	0	0	0	0	0	0	0.001	0	0.043	0.002	0	0	0	0.005	0.005	0.069	0.634	0.24	0.001
17	TEYGLFQI	α-La	0	0	0.003	0.002	0	0.001	0.002	0.006	0	0.001	0.001	0	0	0	0	0	0.207	0.822	0.448	0.009
18	TEYGLFQIN	α-La	0	0.002	0.016	0.011	0	0	0.002	0.004	0	0.001	0.001	0	0	0	0	0	0.056	0.658	0.355	0
19	LFQINNK	α-La	0	0.002	0.001	0.001	0	0.001	0.004	0.007	0	0	0	0	0	0	0	0	0.113	0.765	0.106	0.001
20	CKDDQNPH	α-La	0	0.001	0.237	0.022	0.001	0.002	0.292	0.072	0	0	0	0	0	0.002	0	0	0.01	0.081	0.194	0.204
21	DDQNPH	α-La	0	0.001	0.001	0	0	0	0	0.003	0	0.019	0.006	0	0	0.315	0.001	0	0.051	0.38	0.066	0.353
22	NISCD	α-La	0	0	0	0	0	0	0	0.003	0.002	0	0.001	0	0.002	0.031	0.09	0	0.01	0.187	0.023	0.002
23	NISCDK	α-La	0	0.001	0.007	0.001	0	0	0.018	0.011	0	0	0	0	0	0.006	0.246	0	0.001	0.113	0.024	0
24	LDDDL	α-La	0	0	0.311	0.136	0.001	0.015	0.516	0.172	0	0	0	0	0	0	0	0	0.002	0.027	0.029	0
25	LDDDLTD	α-La	0	0	0.155	0.175	0	0.015	0.145	0.032	0	0	0	0	0	0.05	0.001	0	0	0.002	0.042	0
26	LDDDLTDD	α-La	0	0.001	0.106	0.127	0	0.011	0.129	0.025	0	0.006	0.003	0	0	0	0	0	0	0	0	0
27	DLTDDIM	α-La	0	0.001	0.171	0.126	0	0.007	0.093	0.035	0	0.001	0	0	0	0	0	0	0	0.002	0.001	0
28	TDDIM	α-La	0	0	0.016	0.024	0	0.002	0.004	0.014	0	0.001	0.003	0	0	0	0.001	0	0.044	0.372	0.005	0.053
29	CVKKILDKVGIN	α-La	0.141	0.231	0.217	0.016	0.001	0.017	0.888	0.125	0	0	0	0	0	0	0	0	0	0.002	0	0
30	KILDKVGINY	α-La	0.001	0.009	0.053	0.007	0.001	0.013	0.382	0.032	0	0	0	0	0	0	0	0	0.146	0.374	0.809	0
31	DKVGINY	α-La	0	0.002	0	0	0	0	0	0.001	0	0.003	0.002	0	0	0	0	0	0.977	0.999	0.061	0.053
32	DKVGINYW	α-La	0	0.002	0	0	0	0	0	0.001	0	0.003	0.004	0	0	0	0	0	0.992	1	0	0.018
33	KVGIN	α-La	0	0.004	0.011	0.001	0	0.001	0.086	0.02	0	0	0	0	0	0.002	0	0	0.966	0.998	0.005	0.317
34	LAHKAL	α-La	0	0	0.001	0	0	0	0.004	0.004	0	0	0	0	0	0	0	0	0.796	0.962	0.262	0
35	AHKALCSEKLD	α-La	0	0	0.088	0.021	0	0	0.041	0.008	0	0	0	0	0	0	0	0	0	0.006	0.909	0.077
36	KALCSEK	α-La	0	0	0.1	0.003	0	0.002	0.328	0.024	0	0	0	0	0	0	0	0	0.008	0.168	0.586	0.21
37	LCSEKLDQ	α-La	0	0	0.008	0.012	0	0	0.001	0.002	0	0	0	0	0	0	0	0	0	0.007	0.9	0.206
1	LIVTQTMK	β-Lg	0	0.002	0.019	0.002	0	0.003	0.122	0.027	0	0	0	0	0	0	0	0	0.46	0.963	0.009	0
2	LIVTQTMKGL	β-Lg	0	0.001	0.155	0.014	0.001	0.003	0.292	0.039	0	0	0	0	0	0	0	0	0.102	0.535	0.028	0
3	IVTQTMK	β-Lg	0	0.002	0.025	0.002	0	0.002	0.122	0.027	0	0	0	0	0	0	0	0	0.556	0.982	0.005	0
4	VTQTMK	β-Lg	0	0.003	0.042	0.007	0	0.003	0.106	0.034	0	0	0	0	0	0	0	0	0.641	0.989	0.002	0.005
5	TQTMKGLD	β-Lg	0	0.002	0.052	0.015	0	0.001	0.061	0.016	0	0	0.001	0	0	0	0	0	0.03	0.474	0.218	0.003
6	KGLDI	β-Lg	0	0.003	0.001	0	0	0.001	0.04	0.003	0	0.002	0.001	0	0	0.013	0.013	0	0.324	0.788	0.011	0
7	GLDIQ	β-Lg	0	0	0	0	0	0	0	0	0	0.026	0.005	0	0	0.328	0.031	0	0.972	0.998	0.016	0.227
8	GLDIQKV	β-Lg	0	0	0	0	0	0	0.003	0.001	0	0.01	0.01	0	0	0.057	0.002	0	0.942	0.995	0.027	0
9	LDIQKV	β-Lg	0	0	0	0	0	0	0	0.001	0	0.003	0.003	0	0	0.056	0.008	0	0.925	0.994	0.023	0
10	LDIQKVA	β-Lg	0	0	0	0	0	0	0.005	0.001	0	0	0	0	0	0.003	0.002	0	0.72	0.953	0.09	0
11	DIQKVAG	β-Lg	0	0	0.016	0.002	0	0.001	0.033	0.022	0	0	0	0	0	0	0	0	0.523	0.952	0.286	0.025
12	YSLAMAA	β-Lg	0	0	0.004	0.002	0	0	0.001	0.013	0	0.007	0.023	0	0	0.51	0.049	0	0.128	0.326	0.006	0
13	LAMAASDISL	β-Lg	0.001	0.003	0.019	0.001	0	0.001	0.022	0.01	0	0.001	0.001	0	0.071	0.015	0.019	0	0	0.012	0.215	0
14	DISLLDA	β-Lg	0	0	0.021	0.006	0	0.001	0.013	0.008	0.001	0.157	0.151	0	0	0	0.179	0	0	0.009	0.019	0
15	LLDAQSA	β-Lg	0	0	0	0	0	0	0	0	0	0	0.003	0	0.002	0.003	0.218	0	0.812	0.994	0.006	0
16	LDAQSAP	β-Lg	0	0	0	0	0	0	0	0	0	0.004	0.007	0	0	0.012	0.241	0	0.996	1	0	0
17	DAQSAPL	β-Lg	0	0	0	0	0	0	0	0	0	0.172	0.04	0	0	0	0.003	0	0.999	1	0	0
18	DAQSAPLRV	β-Lg	0	0	0.001	0	0	0	0.001	0.001	0	0.185	0.029	0	0	0	0.001	0	0.981	0.996	0	0
19	AQSAP	β-Lg	0	0	0	0	0	0	0	0	0	0.015	0.017	0	0	0	0.001	0	0.998	1	0	0
20	AQSAPLRV	β-Lg	0	0	0	0	0	0	0	0.001	0	0.129	0.019	0	0	0	0	0	0.899	0.985	0	0
21	YVEELK	β-Lg	0	0.001	0.092	0.011	0	0.004	0.152	0.063	0	0	0	0	0.001	0.822	0.001	0	0.053	0.197	0	0
22	YVEELKPTPE	β-Lg	0	0	0.004	0.001	0	0	0.002	0.006	0	0.005	0	0	0.001	0.165	0.058	0	0.219	0.787	0.02	0
23	VEELKP	β-Lg	0	0.001	0.016	0.007	0	0.001	0.014	0.022	0	0	0	0	0	0.186	0	0	0.503	0.972	0	0
24	VEELKPT	β-Lg	0	0	0.005	0.003	0	0.001	0.002	0.01	0	0	0	0	0	0.231	0.005	0	0.303	0.947	0.002	0
25	VEELKPTPE	β-Lg	0	0.001	0	0	0	0	0	0.001	0	0.002	0	0	0	0.003	0.009	0	0.301	0.842	0.04	0
26	EELKPT	β-Lg	0	0	0.02	0.017	0	0.001	0.005	0.015	0	0.015	0	0	0	0.034	0.001	0	0.097	0.796	0.001	0
27	EELKPTP	β-Lg	0	0	0.002	0.002	0	0.001	0.003	0.008	0	0.208	0.009	0	0	0	0.001	0	0.17	0.926	0.003	0
28	EELKPTPE	β-Lg	0	0.001	0	0.002	0	0	0	0.001	0	0.077	0.002	0	0	0.001	0.002	0	0.117	0.776	0.049	0
29	ELKPT	β-Lg	0	0	0	0	0	0	0	0.003	0	0	0	0	0.001	0.183	0.026	0	0.561	0.988	0.006	0
30	ELKPTPE	β-Lg	0	0.001	0	0	0	0	0	0	0	0.007	0	0	0	0.008	0.024	0	0.443	0.982	0.103	0.001
31	KPTPEG	β-Lg	0	0	0	0	0	0	0	0.001	0	0.013	0.062	0	0	0.002	0.003	0	0.389	0.967	0.568	0.307
32	KPTPEGD	β-Lg	0	0	0	0	0	0	0	0.001	0	0.006	0.021	0	0	0.007	0.021	0	0.048	0.43	0.999	0.724
33	KPTPEGDL	β-Lg	0	0	0	0	0	0	0	0	0	0.027	0.025	0	0	0.002	0.036	0	0.04	0.191	1	0.734
34	KPTPEGDLE	β-Lg	0	0	0	0	0	0	0	0	0	0.086	0.1	0	0	0.002	0.06	0	0.013	0.11	1	0.504
35	PTPEGDLEI	β-Lg	0	0	0	0	0	0	0	0.001	0	0.008	0.003	0	0	0.001	0.003	0	0.015	0.265	0.98	0.516
36	PTPEGDLEIL	β-Lg	0	0	0.002	0.003	0	0.002	0.005	0.004	0	0.014	0.006	0	0	0	0.001	0	0.005	0.092	0.992	0.501
37	PTPEGDLEILLQK	β-Lg	0	0.001	0.004	0.003	0	0.003	0.036	0.01	0	0	0	0	0	0	0	0	0.001	0.119	0.922	0.08
38	PEGDLE	β-Lg	0	0	0	0	0	0	0	0	0	0.027	0.001	0	0.001	0.566	0.087	0	0.13	0.654	0.323	0.066
39	EGDLE	β-Lg	0	0.002	0	0	0	0	0	0.001	0	0.011	0.001	0	0.003	0.688	0.182	0	0.288	0.838	0.013	0.004
40	EGDLEI	β-Lg	0	0.001	0	0	0	0	0	0.001	0	0.002	0	0	0.003	0.361	0.021	0	0.311	0.847	0.122	0.005
41	EGDLEILL	β-Lg	0	0.002	0.001	0.003	0	0.003	0.001	0.002	0	0.002	0.002	0	0	0.008	0.01	0	0.03	0.243	0.304	0.033
42	GDLEILL	β-Lg	0	0.001	0.016	0.008	0.001	0.004	0.027	0.016	0	0.001	0	0	0	0.002	0	0	0.003	0.083	0.049	0
43	GDLEILLQK	β-Lg	0	0.002	0.084	0.01	0.001	0.013	0.262	0.05	0	0	0	0	0	0	0	0	0.001	0.116	0.115	0
44	KWENGE	β-Lg	0	0.003	0.002	0.002	0	0	0.002	0.005	0	0.002	0.005	0	0	0.123	0	0	0.065	0.394	0.034	0.001
45	KWENGEC	β-Lg	0	0.012	0	0.001	0	0	0	0.001	0	0	0	0	0	0.288	0.174	0	0	0.006	0	0
46	WENGEC	β-Lg	0	0.006	0	0	0	0	0	0	0	0	0	0	0	0.655	0.217	0	0	0.003	0	0
47	WENGECAQ	β-Lg	0	0.015	0	0	0	0	0	0	0	0	0	0	0	0.582	0.144	0	0	0	0	0
48	WENGECAQK	β-Lg	0	0.02	0	0	0	0	0	0	0	0	0	0	0	0.541	0.153	0	0	0	0	0
49	ENGECAQ	β-Lg	0	0.014	0	0	0	0	0	0	0	0	0	0	0.002	0.552	0.107	0	0.001	0.089	0	0
50	IAEKTK	β-Lg	0	0.001	0.027	0.003	0	0.002	0.256	0.024	0	0	0	0	0	0	0	0	0.222	0.841	0.006	0.004
51	IAEKTKI	β-Lg	0	0.001	0.062	0.005	0	0.002	0.438	0.022	0	0	0	0	0	0	0	0	0.253	0.854	0.011	0.001
52	AEKTKIPA	β-Lg	0	0.002	0.104	0.03	0	0.002	0.064	0.024	0	0	0	0	0	0	0	0	0.188	0.791	0.091	0
53	AEKTKIPAV	β-Lg	0	0.002	0.305	0.093	0	0.001	0.095	0.015	0	0	0	0	0	0	0	0	0.039	0.447	0.125	0
54	KTKIPA	β-Lg	0	0.001	0.083	0.008	0.002	0.004	0.244	0.053	0	0	0	0	0	0	0	0	0.193	0.91	0.104	0.001
55	KTKIPAV	β-Lg	0	0.003	0.178	0.024	0.001	0.004	0.317	0.043	0	0	0	0	0	0	0	0	0.073	0.606	0.177	0
56	LNENK	β-Lg	0	0	0.002	0	0	0	0.065	0.01	0	0	0	0	0	0.037	0	0	0.664	0.99	0.001	0
57	LNENKVLVL	β-Lg	0	0.001	0.022	0.007	0	0.009	0.232	0.028	0	0	0	0	0.002	0	0	0	0.046	0.725	0.001	0
58	NENKVLV	β-Lg	0	0.002	0.003	0.003	0	0.002	0.016	0.009	0.001	0.002	0	0	0	0	0	0	0.042	0.379	0	0
59	KVLVL	β-Lg	0.007	0.011	0.019	0.003	0	0.002	0.12	0.011	0	0	0	0	0	0	0	0	0.602	0.931	0.005	0.003
60	VLDTDY	β-Lg	0	0	0	0.001	0	0	0	0.005	0	0	0	0	0	0.036	0	0	0.401	0.722	0.674	0.013
61	DTDYKK	β-Lg	0	0	0.004	0.002	0	0.003	0.058	0.027	0	0	0	0	0	0.348	0.001	0	0.219	0.756	0.005	0.001
62	MENSAEPEQSLV	β-Lg	0	0	0.002	0	0	0	0	0	0.032	0.913	0.392	0	0	0	0	0	0	0.107	0.001	0
63	ENSAEPE	β-Lg	0	0	0	0.005	0	0	0	0.001	0.042	0.708	0.058	0	0	0	0	0	0.007	0.272	0.003	0
64	ENSAEPEQS	β-Lg	0	0	0.001	0.071	0	0	0	0	0.006	0.863	0.081	0	0	0.001	0	0	0.001	0.084	0	0
65	ENSAEPEQSL	β-Lg	0	0	0	0.001	0	0	0	0	0.02	0.98	0.257	0	0	0	0	0	0	0.006	0	0
66	ENSAEPEQSLV	β-Lg	0	0	0.004	0.001	0	0	0	0.001	0.053	0.957	0.159	0	0	0	0	0	0	0.021	0	0
67	NSAEPEQS	β-Lg	0	0	0.017	0.076	0	0	0	0.001	0.007	0.529	0.025	0	0	0.007	0.002	0	0.001	0.116	0.001	0.001
68	SAEPEQ	β-Lg	0	0	0.001	0.002	0	0	0	0.001	0.001	0.045	0.015	0	0	0.054	0	0	0.008	0.384	0.004	0
69	SAEPEQS	β-Lg	0	0	0.093	0.139	0	0	0	0.001	0.001	0.064	0.006	0	0	0	0	0	0.002	0.15	0	0
70	AEPEQS	β-Lg	0	0	0.016	0.063	0	0	0	0.001	0	0.009	0.001	0	0	0.002	0	0	0.208	0.695	0.002	0
71	AEPEQSL	β-Lg	0	0	0.001	0.003	0	0	0	0.001	0	0.304	0.021	0	0	0.001	0	0	0.057	0.415	0.06	0
72	PEQSLA	β-Lg	0	0	0.002	0.001	0	0	0.001	0.003	0	0.036	0.009	0	0	0.028	0.003	0	0.125	0.529	0.305	0
73	QCLVRTPE	β-Lg	0	0	0	0	0	0	0	0.001	0	0.005	0.005	0	0.001	0.069	0.092	0	0	0.006	0	0
74	CLVRTP	β-Lg	0	0	0.003	0.001	0	0.001	0.006	0.009	0	0	0	0	0	0.005	0.304	0	0.072	0.265	0	0
75	TPEVDD	β-Lg	0	0	0.052	0.187	0	0.001	0.019	0.009	0	0	0	0	0	0	0	0	0.061	0.4	0.658	0.543
76	TPEVDDE	β-Lg	0	0	0.003	0.028	0	0	0	0.002	0	0.007	0.002	0	0	0	0	0	0.065	0.489	0.558	0.277
77	TPEVDDEA	β-Lg	0	0	0.004	0.005	0	0	0.001	0.005	0	0.002	0.001	0	0	0	0	0	0.069	0.633	0.539	0.347
78	TPEVDDEALE	β-Lg	0	0	0	0	0	0	0	0.001	0	0.039	0.061	0	0	0	0	0	0.059	0.524	0.709	0.4
79	TPEVDDEALEK	β-Lg	0	0	0	0	0	0	0	0	0	0.008	0.081	0	0	0	0	0	0.054	0.291	0.938	0.654
80	PEVDDEA	β-Lg	0	0	0.006	0.003	0	0.001	0.003	0.014	0	0.012	0.006	0	0	0.001	0	0	0.062	0.585	0.132	0.052
81	PEVDDEAL	β-Lg	0	0.001	0.002	0.001	0	0.001	0.003	0.008	0	0.028	0.023	0	0	0	0	0	0.037	0.498	0.531	0.116
82	PEVDDEALEK	β-Lg	0	0	0	0	0	0	0	0.001	0	0.039	0.083	0	0	0	0	0	0.072	0.612	0.862	0.437
83	EVDDEA	β-Lg	0	0	0.003	0.003	0	0.001	0.002	0.011	0	0	0	0	0	0.002	0	0	0.07	0.493	0.013	0.013
84	EVDDEALEK	β-Lg	0	0.001	0.002	0.001	0	0	0.004	0.003	0	0.001	0.001	0	0	0	0	0	0.05	0.55	0.628	0.281
85	VDDEAL	β-Lg	0	0	0.004	0.002	0	0.002	0.05	0.018	0	0	0	0	0	0.005	0.002	0	0.009	0.164	0.236	0.005
86	VDDEALEK	β-Lg	0	0	0.002	0	0	0	0.012	0.004	0	0	0.001	0	0	0	0	0	0.018	0.46	0.653	0.044
87	DDEALEK	β-Lg	0	0	0	0	0	0	0.001	0.003	0	0	0.001	0	0	0	0	0	0.013	0.412	0.375	0.027
88	DEALEK	β-Lg	0	0	0.001	0.002	0	0.001	0.001	0.006	0	0	0	0	0	0.003	0.002	0	0.113	0.739	0.236	0.005
89	LSFNPTQ	β-Lg	0	0	0.071	0.112	0	0	0.001	0.005	0	0.146	0.069	0	0.001	0.001	0.008	0	0.141	0.672	0.003	0
90	LSFNPTQL	β-Lg	0	0.001	0.001	0.002	0	0	0	0.001	0	0.15	0.073	0	0.001	0.002	0.148	0	0.003	0.173	0.002	0
91	SFNPT	β-Lg	0	0	0.025	0.034	0	0	0	0.006	0	0.047	0.018	0	0.001	0	0.001	0	0.224	0.843	0.024	0
92	LEEQCH	β-Lg	0	0	0	0.001	0	0	0	0.007	0	0.001	0.002	0	0.001	0.281	0.018	0	0.003	0.123	0.002	0
93	EEQCH	β-Lg	0	0.001	0	0.001	0	0	0	0.007	0	0.002	0.002	0	0.003	0.519	0.008	0	0.004	0.101	0.002	0
